# Supplementary material for: Functional significance of rare neuroligin 1 variants found in autism
Source: PLoS Genet. 2017 Aug 25;13(8):e1006940. doi: 10.1371/journal.pgen.1006940 (PMC5571902; doi:10.1371/journal.pgen.1006940)
Supplement: S1 Table — Candidates with in silico evaluations are shown. D, damaging; PD, possibly damaging; T, tolerated; B, benign; H, high; M, middle; L, low; N, neutral. (XLSX) [file pgen.1006940.s008.xlsx]

## Sheet: Table S1
	Table. S1 Seven candidate variants shared by two siblings with ASD (AU072904, AU072905)
		Amino
		acid			Poly-	Mutation		Mutation		Unaffected
	Gene	change	CADD	SIFT	Phen2	Taster	LRT	Assessor	FATHMM	sibling
	NLGN1	P89L	22.2	D	D	D	D	H	D	Not detected
	RFX1	C616S	20.7	D	PD	D	D	M	B	Detected
	PPP2R5C	R376S	16.78	D	PD	D	D	M	B	Detected
	C2CD5	I715V	18.96	B	D	D	D	L	B	Detected
	NCAM2	I459M	14.66	B	PD	D	D	L	B	Detected
	ZBTB1	K386E	12.68	B	B	D	B	N	B	Detected
	DISP1	N130S	13.23	B	B	B	B	L	B	Not detected
