# Supplementary material for: Functional significance of rare neuroligin 1 variants found in autism
Source: PLoS Genet. 2017 Aug 25;13(8):e1006940. doi: 10.1371/journal.pgen.1006940 (PMC5571902; doi:10.1371/journal.pgen.1006940)
Supplement: S2 Table — Six candidate sequences with highest-score in exonic region, and nine candidate sequences with highest-score in intronic or intergenic region were analyzed. No off-target was detected. (XLSX) [file pgen.1006940.s009.xlsx]

## Sheet: Table S2
	Top6 off-target candidates : exonic
	Sequence	off-target score	missmatchs [position]	gene	Gene position	primer F	primer R
	GAgGtctcctCttggtggag tag	0.8	4MMs [1:2:4:11]	Kat2b	chr17:-53750233	AAGCAAATCTGAAGTCCCACC	ACTTCCCAGCAGACTCTGGAC
	TCgttctccAgAtggtggag agg	0.7	4MMs [1:2:10:12]	Cep104	chr4:+153355301	GACCAGCCTTAGGTCCAGCTTTAG	GCACAATCCACAGGGCCATC
	aCTCtctcctgtGggtggag cag	0.6	4MMs [2:3:4:13]	Nav1	chr1:+137332510	GTGGAGGAATTGTGTTGGAGGTC	CCACTTCTCAAAGTCTCAACTCTTCC
	aACTtctGctgtAggtggag aag	0.6	4MMs [2:3:8:13]	Sh2d4a	chr8:+70806087	TTTATTGCCTGATTTGGACTGTTGCTC	GGCCTGGATTTCACTGGCAAG
	CtgtGctccAgtGggtggag gag	0.5	4MMs [1:5:10:13]	Baz2a	chr10:+127561479	AAACATCTTAGCAAGCACAAGGAC	TGACACTTCTAGCCTCTGAGGAC
	atgttctGctgCAggtggag gag	0.5	3MMs [8:12:13]	Dync1h1	chr12:-111852616	ACATCAGAGAGTCTGGCAAAGC	AGGGCAAACCGTCTCACACC
	Top9 off-target candidates : non-coding
	Sequence	off-target score	missmatchs [position]	gene	position	primer F	primer R
	aGgttctcctgttgTtggag cag	3	2MMs [2:15]	-	chr16:+65074614	ATAGTAACAAAGATGTAGGGCCAAGGAAG	CATGGTGTGTACTAAAGGAAGAAAGG
	aGgttctTctgttggtggaC tag	1.5	3MMs [2:8:20]	-	chr4:-128027399	AAACTGAATTTACCCTCTCAAGCATCC	GGCTTTGTGTCACCCGCTAATATG
	TtTttTtcctgttggtggag tgg	1.5	3MMs [1:3:6]	-	chr11:+7179612	CGGGCATTGTTTGAAGAGTCCAG	GATTGTCAAGGCAGACATGGTGG
	CATGtctcctgttggtggag gag	1.3	4MMs [1:2:3:4]	-	chr17:+31147985	ACATCAGCCTGGCATCTTCCAC	TCCTCAGGAGGTAGAGGTAGAC
	GtgtGctcctgtGggtggag ggg	1.2	3MMs [1:5:13]	-	chr2:+144404531	AGGTGTTGTGTTAAATTGGTGTGCTC	AGCTGATGAATTGCTGCTGAAC
	atgGtctGctgtGggtggag aag	1.1	3MMs [4:8:13]	-	chr4:+14877828	GGCCATCTCATTATCCCTGGTG	TGCAAAGGTTAGGTTGTGATCTG
	CATttcCcctgttggtggag aag	0.9	4MMs [1:2:3:7]	-	chr9:-101889431	GGAGGATGAAGGAGACAGATAAAGC	CCTTCAGGACAGCTTAGCATAC
	aAgGCcAcctgttggtggag gag	0.9	4MMs [2:4:5:7]	-	chr13:-115963775	CATAACATCGTCTGAAACCAGTG	TAGTCCACCAGGCACTCAGAAATG
	aGgttcCAcAgttggtggag aag	0.9	4MMs [2:7:8:10]	-	chr12:+119025474	GCATCCAATGTCACGCCAGC	TGGTGTGGAACAGCTTGGTG
