# Supplementary material for: Functional significance of rare neuroligin 1 variants found in autism
Source: PLoS Genet. 2017 Aug 25;13(8):e1006940. doi: 10.1371/journal.pgen.1006940 (PMC5571902; doi:10.1371/journal.pgen.1006940)
Supplement: S3 Table — (XLSX) [file pgen.1006940.s010.xlsx]

## Sheet: Behavior_1
	Behavioral test			Mean ± SEM		Statistical test and comparison	F value	P value	Number of mice
				WT(P/P)	Heterozygous Mutant(P/L)
	General health	Weight (g)		29.781±0.561	29.464±0.55	t-test, WT vs Het	1.063	0.69	WT n=15, Het n=16
	Locomotor	Open field	Total distance (cm)	18692.41±877.702	20674.26±1131.236	t-test, WT vs Het	1.772	0.181	WT n=15, Het n=16
	activity		Center region (％)	18.809±1.912	23.063±1.863		1.013	0.122
	Anxiety-like	Elevated plus	Number of entries (times)	29.2±2.525	28.45±1.963	t-test, WT vs Het	1.24	0.813	WT n=15, Het n=20
	behavior	maze	Distance travelled (cm)	1649.15±104.995	1678.268±85.419		1.133	0.829
			Entries into open arms	5.6±1.15	4.55±0.742		1.803	0.429
			(times)
			Time on open arms (％)	9.745±1.936	8.643±1.371		1.495	0.636
			Time on closed arms (％)	60.022±2.773	58.391±1.810		1.761	0.611
	Social	Caged social	Total duration of	239.533±12.008	237.688±12.571	t-test, WT vs Het	1.169	0.916	WT n=15, Het n=16
	behavior	interaction	interaction (s)	(Habituation)	(Habituation)
				350.867±14.605	291.563±11.22	t-test, WT vs Het	1.589	0.00296**
				(Social)	(Social)
			Mean duration/Contact	11.76±0.718	10.188±0.998	t-test, WT vs Het	2.064	0.217
				(Habituation)	(Habituation)
				23.022±2.114	15.465±0.887	Welch t-test, WT vs Het	5.329	0.00384**
				(Social)	(Social)
			Distance travelled (cm)	4018.85±167.134	4851.61±278.04	Welch t-test, WT vs Het	2.952	0.0168*
				(Habituation)	(Habituation)
				3221.71±157.541	3729.14±149.425	t-test, WT vs Het	1.042	0.0265*
				(Social)	(Social)
	USV call	USV call adult	Call number	25.714±17.713	40.812±14.693	Welch t-test, WT vs Het	1.271	0.517	WT n=15, Het n=16
		USV call P7 pups	Call number	213.5±50.217	338.8±46.22	t-test, WT vs Het	1.18	0.0829	WT n=10, Het n=10
		Tube test	Wins	31/45 (68.89%)	14/45 (31.11%)	Chi-square test, WTvs Het	χ2=6.422	0.0112	WT n=15, Het n=15
	Repetitive	Self-grooming	Time spent grooming	60.843±13.743	34.522±5.521	Welch t-test, WT vs Het	5.809	0.092	WT n=15, Het n=16
	behavior		Bout	16.467±1.721	15.438±1.578	t-test, WT vs Het	1.114	0.662
		Marble burying	Buried marble	10.867±1.818	11.5±1.751	t-test, WT vs Het	1.01	0.804	WT n=15, Het n=16
	Sensory-motor	Acoustic startle	80dB	0.0987±0.00967	0.106±0.0144	Two-way repeated measures ANOVA : genotype			WT n=15, Het n=16
	gating	response	90dB	0.165±0.0392	0.223±0.0659	F(1,29)=1.381, p=0.402
		Startle amplitude	100dB	0.872±0.178	1.049±0.191	decibel F(5,145) =64.69, p<0.001
			110dB	2.608±0.387	3.182±0.758
			120dB	3.511±0.411	4.017±0.451

## Sheet: Behavior_2
	Spatial memory
	Morris water maze		Statistical test
	Visible platform test	Latency to reach platform	Two-way repeated measures ANOVA: genotype F(1,29)=0.529, p=0.473					WT n=15,
	(Day1-2)		day F(1,29)=1009.138, p<0.001					Het n=16
		Distance to reach	Two-way repeated measures ANOVA: genotype F(1,29)=9.001, p=0.741
		platform	day F(1,29)=71.63, p<0.001
		Swim speed	Two-way repeated measures ANOVA: genotype F(1,29)=0.439, p=0.513
	Hidden platform test	Latency to reach platform	Two-way repeated measures ANOVA: genotype F(1,29)=2.137, p=0.155
	(Day3-9)		day F(6,174)=10.138, p<0.001
		Distance to reach	Two-way repeated measures ANOVA: genotype F(1,29)=2.702, p=0.111
		platform	day F(6,174)=18.484, p<0.001
		Swim speed	Two-way repeated measures ANOVA: genotype F(1,29)=0.021, p=0.886
		Percentage of mice that reach	93.33% (n=14/15 : WT)
		the target latency of 15 sec	56.25% (n=9/16 : Het)
		within 7 days traning
	Probe test	% Time in quadrant	WT : One-way ANOVA : quadrant F(3, 56)=40.88, p<0.001
		Taget versus other quadrants	Tukey test : target versus opposite: p<0.0001, Target versus adjacent right: p<0.001, Target versus adjacent left: p<0.001
			Het : One-way ANOVA : quadrant F(3,60)=14.69, p<0.001
		Taget versus other quadrants	Tukey test : target versus opposite: p<0.001, Target versus adjacent right: p=0.0626, Target versus adjacent left: p=0.374
			WT vs Het : t-test, TAR : F(1,29)=1.873, p=0.00248**, ADJ : F(1,29)=1.918, p=0.00194**
			OPP : F(1,29)=1.559, p=0.493

## Sheet: Behavior_3
	Three-chamber social interaction		Statistical test
	Stranger vs inanimate	Time spent in chamber	Two-way repeated measures ANOVA: genotype, F(1,28)=1.565, p=0.221					WT n=15,
	(second phase)		place, F(1,28)=31.042, p<0.001** ; genotype x place F(1,28)=3.1, p=0.0892					Het n=15
			Bonferroni post -test, inanimate vs stranger p<0.001** in WT
			p=0.209 in Het
		Time spent snnifing	Two-way repeated measures ANOVA: genotype, F(1,28)= 0.151, p=0701
			stimulus, F(1,28)=105.527, p<0.001**, genotype x stimulus, F(1,28)=5.979,
			p=0.0210*
			Bonferroni post -test, inanimate vs stranger p<0.001** in WT, p<0.001** in Het
		Social preference	F=3.016, Welch t-test, p=0.0253*
		index calculated by
		sniffing time
		Time spent around	Two-way repeated measures ANOVA: genotype, F(1,28)= 0.394, p=0.535
		cages	stimulus, F(1,28)=91.021, p<0.001**, genotype x stimulus, F(1,28)=4.495,
			p=0.043*
			Bonferroni post -test, inanimate vs stranger p<0.001** in WT, p<0.001** in Het
		Social preference	F=2.494, t-test, p=0.0267*
		index calculated by
		time spent around cages
	Stranger vs familiar	Time spent in chamber	Two-way repeated measures ANOVA: genotype, F(1,28)=0.133, p=0.7178					WT n=15,
	(third phase)		place, F(1,28)=36.956, p<0.001** ; genotype x place F(1,28)=0.441, p=0.512					Het n=15
		Time spent around	Two-way repeated measures ANOVA: genotype, F(1,28)= 0.539, p=0.469
		cages	stimulus, F(1,28)=67.918, p<0.001**, genotype x stimulus, F(1,28)=0.558
			p=0.461
