# Supplementary material for: Functional significance of rare neuroligin 1 variants found in autism
Source: PLoS Genet. 2017 Aug 25;13(8):e1006940. doi: 10.1371/journal.pgen.1006940 (PMC5571902; doi:10.1371/journal.pgen.1006940)
Supplement: S4 Table — (XLSX) [file pgen.1006940.s011.xlsx]

## Sheet: Behavior1
	Behavioral test			Mean ± SEM		Statistical test and comparison	F value	P value	Number of mice
				WT(P/P)	Homozygous Mutant(L/L)
	General health	Weight (g)		29.837±0.563	29.881±0.527	t-test, WT vs Homo	1.091	0.725	WT n=19, Homo n=21
	Locomotor	Open field	Total distance (cm)	18486.411±861.696	17107.83±904.714	t-test, WT vs Homo	1.218	0.279	WT n=19, Homo n=21
	activity		Center region (％)	14.644±1.353	16.227±1.38		1.148	0.42
	Anxiety-like	Elevated plus	Number of entries (times)	25.263±1.534	25.477±1.575	t-test, WT vs Homo	1.102	0.928	WT n=19, Homo n=21
	behavior	maze	Distance travelled (cm)	1533.861±71.629	1538.176±66.311		1.116	0.967
			Entries into open arms	5.211±1.2	5.143±0.705	Welch t-test, WT vs Homo	2.776	0.964
			(times)
			Time on open arms (％)	9.845±2.355	10.54±1.536	Welch t-test, WT vs Homo	2.249	0.819
			Time on closed arms (％)	59.057±2.889	57.993±1.909	Welch t-test, WT vs Homo	2.191	0.775
	Social	Caged social	Total duration of	234.806±14.418	228.225±9.942	t-test, WT vs Homo	1.893	0.705	WT n=19, Homo n=21
	behavior	interaction	interaction (s)	(Habituation)	(Habituation)
				304.895±12.881	296.881±13.66	t-test, WT vs Homo	1.243	0.673
				(Social)	(Social)
			Mean duration/Contact	11.02±0.724	10.615±0.645	t-test, WT vs Homo	1.132	0.678
				(Habituation)	(Habituation)
				17.759±0.856	18.278±1.135	t-test, WT vs Homo	1.535	0.732
				(Social)	(Social)
			Distance travelled (cm)	4007.312±217.204	4245.12±277.829	t-test, WT vs Homo	1.808	0.51
				(Habituation)	(Habituation)
				3453.093±120.261	3305.172±130.091	t-test, WT vs Homo	1.293	0.421
				(Social)	(Social)
	USV call	USV call P7 pups	Call number	90.462±29.825	64.288±16.305	t-test, WT vs Homo	2.071	0.408	WT n=13, Homo n=21
		Tube test	Wins	35/54 (64.81%)	19/54 (35.19%)	Chi-square test, WTvs Homo	χ2=4.741	0.0295	WT n=18, Homo n=18
	Repetitive	Self-grooming	Time spent grooming	47.589±9.527	45.352±7.766	t-test, WT vs Homo	1.069	0.863	WT n=19, Homo n=21
	behavior		Bout	16±1.645	17.19±1.95	t-test, WT vs Homo	1.485	0.648
		Marble burying	Buried marble	5.632±0.866	6.429±0.935	t-test, WT vs Homo	1.289	0.538	WT n=19, Homo n=21

## Sheet: Behavior2
	Spatial memory
	Morris water maze		Statistical test
	Visible platform test	Latency to reach platform	Two-way repeated measures ANOVA: genotype F(1,38)=1.0845, p=0.304					WT n=19,
	(Day1-2)		day F(1,38)=110.506, p<0.001					Homo n=21
		Distance to reach	Two-way repeated measures ANOVA: genotype F(1,38)=1.425, p=0.24
		platform	day F(1,38)=130.473, p<0.001
		Swim speed	Two-way repeated measures ANOVA: genotype F(1,38)=303.03, p=0.9571
	Hidden platform test	Latency to reach platform	Two-way repeated measures ANOVA: genotype F(1,38)=4.203, p=0.0473*
	(Day3-11)		day F(8,304)=5.527, p<0.001
		Distance to reach	Two-way repeated measures ANOVA: genotype F(1,38)=2.702, p=0.01254*
		platform	day F(8,304)=19, p<0.001
		Swim speed	Two-way repeated measures ANOVA: genotype F(1,38)=1.043, p=0.314
		Percentage of mice that reach	68.42% (n=13/19 : WT)
		the target latency of 15 sec	47.62% (n=10/21 : Homo)
		within 10 days traning
	Probe test	% Time in quadrant	WT : One-way ANOVA : quadrant F(3, 72)=14.049, p<0.0001
		Taget versus other quadrants	Tukey test : target versus opposite: p<0.0001, Target versus adjacent right: p<0.001, Target versus adjacent left: p<0.001
		% Time in quadrant	Homo : One-way ANOVA : quadrant F(3,80)=3.056, p=0.033*
		Taget versus other quadrants	Tukey test : target versus opposite: p=0.767, Target versus adjacent right: p=0.0361*, Target versus adjacent left: p=0.132
			WT vs Homo : t-test, TAR : F(1,38)=2.186, p=0.229, ADJ : F(1,38)=2.098, p=0.851
			OPP : F(1,38)=2.186, p=0.317

## Sheet: Behavior_3
	Three-chamber social interaction		Statistical test
	Stranger vs inanimate	Time spent in chamber	Two-way repeated measures ANOVA: genotype, F(1,26)=4.155, p=0.0518					WT n=15,
	(second phase)		place, F(1,26)=152.28, p<0.001** ; genotype x place F(1,26)=3.653, p=0.0670					Homo n=13
			Bonferroni post -test, inanimate vs stranger p<0.001** in WT
			p<0.001** in Homo
		Time spent around	Two-way repeated measures ANOVA: genotype, F(1,26)= 0.899, p=0.352
		cages	stimulus, F(1,26)=205.068, p<0.001**, genotype x stimulus, F(1,26)=2.522
			p=0.124
		Social preference	F=1.413, t-test, p=0.124
		index calculated by
		time spent around cages
	Stranger vs familiar	Time spent in chamber	Two-way repeated measures ANOVA: genotype, F(1,26)=3.98, p=0.0566					WT n=15,
	(third phase)		place, F(1,26)=14.701, p<0.001** ; genotype x place F(1,26)=3.653, p=0.0670					Homo n=13
		Time spent around	Two-way repeated measures ANOVA: genotype, F(1,26)= 0.013, p=0.910
		cages	stimulus, F(1,26)=16.643, p<0.001**, genotype x stimulus, F(1,26)=2.054
			p=0.164
